# Supplementary material for: A Surveillance of Paracetamol and Nonsteroidal Anti-Inflammatory Drug Consumption in Cluj-Napoca, Romania, Using Wastewater-Based Epidemiology
Source: Metabolites. 2025 Aug 28;15(9):576. doi: 10.3390/metabo15090576 (PMC12471657; doi:10.3390/metabo15090576)
Supplement: Supplementary file 1 [file metabolites-15-00576-s001.zip]

Archive with 1 entries (1 files):
- metabolites-3800970-supplementary.pdf
